# Supplementary material for: Vaccine Based on Recombinant Fusion Protein Combining Hepatitis B Virus PreS with SARS-CoV-2 Wild-Type- and Omicron-Derived Receptor Binding Domain Strongly Induces Omicron-Neutralizing Antibodies in a Murine Model
Source: Vaccines (Basel). 2024 Feb 23;12(3):229. doi: 10.3390/vaccines12030229 (PMC10975884; doi:10.3390/vaccines12030229)
Supplement: Supplementary file 1 [file vaccines-12-00229-s001.zip]

Archive with 1 entries (1 files):
- vaccines-2846429-supplementary.pdf
